# Supplementary material for: Chromatin Condensation Delays Senescence in Human Mesenchymal Stem Cells by Safeguarding Nuclear Damages during In Vitro Expansion
Source: J Tissue Eng Regen Med. 2024 May 10;2024:1543849. doi: 10.1155/2024/1543849 (PMC11919206; doi:10.1155/2024/1543849)
Supplement: Supplementary Materials — This file includes data regarding (a) cells cultured in the presence of HDACi showed a drastic deterioration in cellular morphology in terms of cell spread area and number of protrusions as compared to NM and ANA (Figure S1); (b) hMSCs cultured in the presence of HDACi showed a maximum decline in lamin B expression (Figure S2), whereas hMSCs cultured in the presence of HATi showed a minimal decline in lamin B expression; (c) comparison between nuclear surface area and nuclear circularity under various conditions (NM—normal media, ANA—anacardic acid, VA—valproic acid) between early and late passage (Figure S3). Supplementary Materials have been uploaded in a separate file. [file 1543849.f1.zip]

Archive with 2 entries (2 files):
- 1543849_supplementary_figure.pdf
- Supplementary_material .docx
